# Supplementary material for: The Extracellular Matrix Proteins Tenascin-C and Tenascin-R Retard Oligodendrocyte Precursor Maturation and Myelin Regeneration in a Cuprizone-Induced Long-Term Demyelination Animal Model
Source: Cells. 2022 May 28;11(11):1773. doi: 10.3390/cells11111773 (PMC9179356; doi:10.3390/cells11111773)
Supplement: Supplementary file 1 [file cells-11-01773-s001.zip]

Archive with 1 entries (1 files):
- cells-1686694-supplementary.pdf
